# Supplementary material for: Contemporary Drought and Future Effects of Climate Change on the Endangered Blunt-Nosed Leopard Lizard, Gambelia sila
Source: PLoS One. 2016 May 2;11(5):e0154838. doi: 10.1371/journal.pone.0154838 (PMC4852947; doi:10.1371/journal.pone.0154838)
Supplement: S1 Table — Binary data in column titled “Neonates observed in 2014” indicates neonates observed (= 1) or not observed (= 0). “ns” indicates we found no record of surveys conducted for neonates in past 3 years. (XLSX) [file pone.0154838.s001.xlsx]

## Sheet: Supplemental Information Data 1
Site Name	Most recent previous year adults observed	Most recent previous year neonates observed	Neonates detected in 2014	latitude	longitude	Winter Precipitation 2013-2014 (mm)
Panoche Plateau	2014	2011	0	36.6943	-120.794	108.81
Little Panoche Valley	2014	2013	1	36.7183	-120.866	102.05
Silver Creek Ranch	2011	2012	1	36.5823	-120.737	107.56
Elkhorn Plain	2012	2012	0	35.1245	-119.637	64.1
Carrizo Plain	2011	ns	0	35.0693	-119.65	58.09
Kettleman Hills	2012	2011	0	35.9237	-119.963	67.38
Lost Hills	2014	2012	0	35.57	-119.832	54.4
Lokern	2014	ns	0	35.3678	-119.564	57.25
Buttonwillow	2013	ns	0	35.4571	-119.397	60.2
Semitropic	2014	ns	0	35.6592	-119.605	68.29
Southern Allensworth	2012	ns	0	35.7969	-119.381	82.3
Pixley	2012	ns	1	35.9178	-119.358	87.47
Wheeler Ridge	2013	ns	1	34.9813	-118.975	128.3
Tejon Ranch	2012	ns	1	35.1513	-118.797	113.5
