# Supplementary material for: Contemporary Drought and Future Effects of Climate Change on the Endangered Blunt-Nosed Leopard Lizard, Gambelia sila
Source: PLoS One. 2016 May 2;11(5):e0154838. doi: 10.1371/journal.pone.0154838 (PMC4852947; doi:10.1371/journal.pone.0154838)
Supplement: S2 Table — (XLSX) [file pone.0154838.s002.xlsx]

## Sheet: Sheet1
Model	ΔAICc	AICc Weight
Winter PPT	0	0.667104
Cummulative NDVI	2.07622	0.236237
Maximum NDVI	4.67955	0.0642751
Percent Clay	8.08444	0.0117133
Percent Sand	8.81753	0.00811878
Soil pH	9.24788	0.00654699
Percent Silt	9.42074	0.00600489
